# Supplementary material for: Musculoskeletal Ultrasound Reliability in Knee Osteoarthritis: A Pilot Study of Cartilage Thickness, Osteophytes and Weight-Bearing Meniscal Extrusion
Source: Medicina (Kaunas). 2026 Jul 4;62(7):1292. doi: 10.3390/medicina62071292 (PMC13413949; doi:10.3390/medicina62071292)
Supplement: Supplementary file 1 [file medicina-62-01292-s001.zip]

Archive with 3 entries (3 files):
- Figure S1. Band-Altman graphs.pdf
- Figure S2 - Informed consent form.pdf
- Figure S3 - Schematic illustration of standardized musculoskeletal examining protocol (1).pdf
